# Supplementary material for: Relocation of Dodecaseta McCammon & Stull, 1978 (Annelida, Capitellidae) in Notodasus Fauchald, 1972
Source: Zookeys. 2017 Nov 21;(715):93–101. doi: 10.3897/zookeys.715.13936 (PMC5740448; doi:10.3897/zookeys.715.13936)
Supplement: XML Treatment for Notodasus [file zookeys.715.13936-treatment1.xml]

<!DOCTYPE tp:taxon-treatment
  PUBLIC "-//TaxonX//DTD Taxonomic Treatment Publishing DTD v0 20100105//EN" "tax-treatment-NSO.dtd">
<tp:taxon-treatment xmlns:tp="http://www.plazi.org/taxpub"><tp:treatment-meta><kwd-group><label>Taxon classification</label><kwd><named-content xmlns:xlink="http://www.w3.org/1999/xlink" content-type="kingdom">Animalia</named-content></kwd><kwd><named-content xmlns:xlink="http://www.w3.org/1999/xlink" content-type="order">Capitellida</named-content></kwd><kwd><named-content xmlns:xlink="http://www.w3.org/1999/xlink" content-type="family">Capitellidae</named-content></kwd></kwd-group><mixed-citation publication-type="journal"><person-group><name><surname>García-Garza</surname><given-names>María E.</given-names></name><name><surname>de León-González</surname><given-names>Jesus A.</given-names></name><name><surname>Harris</surname><given-names>Leslie H.</given-names></name></person-group><article-title>Relocation of <italic><tp:taxon-name><tp:taxon-name-part taxon-name-part-type="genus" reg="Dodecaseta">Dodecaseta</tp:taxon-name-part></tp:taxon-name></italic> McCammon &amp; Stull, 1978 (<tp:taxon-name><tp:taxon-name-part taxon-name-part-type="phylum">Annelida</tp:taxon-name-part></tp:taxon-name>, <tp:taxon-name><tp:taxon-name-part taxon-name-part-type="family">Capitellidae</tp:taxon-name-part></tp:taxon-name>) in <italic><tp:taxon-name><tp:taxon-name-part taxon-name-part-type="genus" reg="Notodasus">Notodasus</tp:taxon-name-part></tp:taxon-name></italic> Fauchald, 1972</article-title><source>Zookeys</source><day>21</day><month>11</month><year>2017</year><volume>2017</volume><issue>715</issue><fpage>93</fpage><lpage>101</lpage><pub-id pub-id-type="doi">10.3897/zookeys.715.13936</pub-id></mixed-citation></tp:treatment-meta><tp:nomenclature><tp:taxon-name>
                  <tp:taxon-name-part taxon-name-part-type="genus" reg="Notodasus">Notodasus</tp:taxon-name-part>
                </tp:taxon-name><tp:taxon-authority>Fauchald, 1972</tp:taxon-authority><tp:nomenclature-citation-list><tp:nomenclature-citation><tp:taxon-name>
                      <tp:taxon-name-part taxon-name-part-type="genus" reg="Notodasus">Notodasus</tp:taxon-name-part>
                    </tp:taxon-name><comment>Fauchald, 1972: 246–247, Pl.51 fig. a-c; <xref ref-type="bibr" rid="B5">García-Garza 2009</xref>: 101; <xref ref-type="bibr" rid="B6">García-Garza, et. al. 2009</xref>: 810; <xref ref-type="bibr" rid="B7">García-Garza and de León-González 2011</xref>: 35; <xref ref-type="bibr" rid="B11">Magalhães and Bailey-Brock 2012</xref>: 28.</comment></tp:nomenclature-citation><tp:nomenclature-citation><tp:taxon-name>
                      <tp:taxon-name-part taxon-name-part-type="genus" reg="Dodecaseta">Dodecaseta</tp:taxon-name-part>
                    </tp:taxon-name><comment>McCammon &amp; Stull, 1978: 40–43, figs 1–3; <xref ref-type="bibr" rid="B9">Green 2002</xref>: 311.</comment></tp:nomenclature-citation></tp:nomenclature-citation-list></tp:nomenclature><tp:treatment-sec sec-type="type species" id="SECID0ELGAC"><title>Type species.</title><p>
                  <italic><tp:taxon-name><tp:taxon-name-part taxon-name-part-type="genus" reg="Notodasus">Notodasus</tp:taxon-name-part> <tp:taxon-name-part taxon-name-part-type="species" reg="magnus">magnus</tp:taxon-name-part></tp:taxon-name></italic> Fauchald, 1972</p><!--PageBreak--></tp:treatment-sec><tp:treatment-sec sec-type="diagnosis" id="SECID0E4GAC"><title>Diagnosis.</title><p>Thorax with 11 chaetigers with bilimbate capillary chaetae first chaetiger biramous. First two abdominal chaetigers with bilimbate capillaries in both rami, subsequent chaetigers with hooded hooks. Lateral organs and branchiae present.</p></tp:treatment-sec><tp:treatment-sec sec-type="remarks" id="SECID0ECHAC"><title>Remarks.</title><p>The genus <italic><tp:taxon-name><tp:taxon-name-part taxon-name-part-type="genus" reg="Dodecaseta">Dodecaseta</tp:taxon-name-part></tp:taxon-name></italic> was established by Mc Cammon and Stull (<xref ref-type="bibr" rid="B12">1978</xref>) to include <italic><tp:taxon-name><tp:taxon-name-part taxon-name-part-type="genus" reg="Dodecaseta">Dodecaseta</tp:taxon-name-part> <tp:taxon-name-part taxon-name-part-type="species" reg="oraria">oraria</tp:taxon-name-part></tp:taxon-name></italic>, a species from Southern California. These authors considered that <italic><tp:taxon-name><tp:taxon-name-part taxon-name-part-type="genus" reg="Dodecaseta">D.</tp:taxon-name-part> <tp:taxon-name-part taxon-name-part-type="species" reg="oraria">oraria</tp:taxon-name-part></tp:taxon-name></italic> differed from the genus <italic><tp:taxon-name><tp:taxon-name-part taxon-name-part-type="genus" reg="Notodasus">Notodasus</tp:taxon-name-part></tp:taxon-name></italic> by presenting the first thoracic chaetiger biramous and capillary chaetae in the first abdominal segments. In the original description of <italic><tp:taxon-name><tp:taxon-name-part taxon-name-part-type="genus" reg="Notodasus">Notodasus</tp:taxon-name-part></tp:taxon-name></italic>, <xref ref-type="bibr" rid="B3">Fauchald (1972)</xref> described the genus with the first chaetiger being uniramous. <xref ref-type="bibr" rid="B6">García-Garza et al. (2009)</xref> reviewed the <italic><tp:taxon-name><tp:taxon-name-part taxon-name-part-type="genus" reg="Notodasus">Notodasus</tp:taxon-name-part></tp:taxon-name></italic> genus based on the examination of type material, and they observed that the holotype <italic><tp:taxon-name><tp:taxon-name-part taxon-name-part-type="genus" reg="Notodasus">N.</tp:taxon-name-part> <tp:taxon-name-part taxon-name-part-type="species" reg="magnus">magnus</tp:taxon-name-part></tp:taxon-name></italic> (type species of the genus) has the first chaetiger biramous, not uniramous as originally described.</p><p>The holotype of <italic><tp:taxon-name><tp:taxon-name-part taxon-name-part-type="genus" reg="Dodecaseta">D.</tp:taxon-name-part> <tp:taxon-name-part taxon-name-part-type="species" reg="oraria">oraria</tp:taxon-name-part></tp:taxon-name></italic> is a small specimen of 12 mm long and 0.8 mm wide (LACM-AHF POLY 1248). McCammon and Stull (<xref ref-type="bibr" rid="B12">1978</xref>) included 12 specimens in the original description, but they did not include variation in body size of these specimens. Based on this discrepancy in the description (and other factors) we believe that the genus <italic><tp:taxon-name><tp:taxon-name-part taxon-name-part-type="genus" reg="Dodecaseta">Dodecaseta</tp:taxon-name-part></tp:taxon-name></italic> should be synonymized with the genus <italic><tp:taxon-name><tp:taxon-name-part taxon-name-part-type="genus" reg="Notodasus">Notodasus</tp:taxon-name-part></tp:taxon-name></italic>.</p><p>
                  <xref ref-type="bibr" rid="B1">Blake (2000)</xref> had previously felt that <italic><tp:taxon-name><tp:taxon-name-part taxon-name-part-type="genus" reg="Dodecaseta">Dodecaseta</tp:taxon-name-part></tp:taxon-name></italic> should be synonymized with <italic><tp:taxon-name><tp:taxon-name-part taxon-name-part-type="genus" reg="Notomastus">Notomastus</tp:taxon-name-part></tp:taxon-name></italic> since the only known species form the Southern California Bight varied from <italic><tp:taxon-name><tp:taxon-name-part taxon-name-part-type="genus" reg="Notomastus">Notomastus</tp:taxon-name-part></tp:taxon-name></italic> only in that it has notochaetae in the first abdominal chaetiger, and the presence of abdominal capillaries is not a considered generic character of capitellids.</p><p>
                  <xref ref-type="bibr" rid="B9">Green (2002)</xref> expands the genus <italic><tp:taxon-name><tp:taxon-name-part taxon-name-part-type="genus" reg="Dodecaseta">Dodecaseta</tp:taxon-name-part></tp:taxon-name></italic>, in order to describe two new species from the Andaman Sea (<italic><tp:taxon-name><tp:taxon-name-part taxon-name-part-type="genus" reg="Dodecaseta">D.</tp:taxon-name-part> <tp:taxon-name-part taxon-name-part-type="species" reg="fauchaldi">fauchaldi</tp:taxon-name-part></tp:taxon-name></italic> and <italic><tp:taxon-name><tp:taxon-name-part taxon-name-part-type="genus" reg="Dodecaseta">D.</tp:taxon-name-part> <tp:taxon-name-part taxon-name-part-type="species" reg="eibyejacobseni">eibyejacobseni</tp:taxon-name-part></tp:taxon-name></italic>) including the following characters, 12 and 13 chaetigers with capillary chaetae, with the last one or two transitional in appearance with expanded neuropodial lobes, and protruded lateral organs. However, the ammended diagnosis proposed by Green for <italic><tp:taxon-name><tp:taxon-name-part taxon-name-part-type="genus" reg="Dodecaseta">Dodecaseta</tp:taxon-name-part></tp:taxon-name></italic> agrees with the diagnosis of the genus <italic><tp:taxon-name><tp:taxon-name-part taxon-name-part-type="genus" reg="Notodasus">Notodasus</tp:taxon-name-part></tp:taxon-name></italic> Fauchald, 1972. Consequently, we believe that <italic><tp:taxon-name><tp:taxon-name-part taxon-name-part-type="genus" reg="Dodecaseta">D.</tp:taxon-name-part> <tp:taxon-name-part taxon-name-part-type="species" reg="fauchaldi">fauchaldi</tp:taxon-name-part></tp:taxon-name></italic> and <italic><tp:taxon-name><tp:taxon-name-part taxon-name-part-type="genus" reg="Dodecaseta">D.</tp:taxon-name-part> <tp:taxon-name-part taxon-name-part-type="species" reg="eibyejacobseni">eibyejacobseni</tp:taxon-name-part></tp:taxon-name></italic> should also be reassigned to the genus <italic><tp:taxon-name><tp:taxon-name-part taxon-name-part-type="genus" reg="Notodasus">Notodasus</tp:taxon-name-part></tp:taxon-name></italic>.</p></tp:treatment-sec><ref-list><ref id="B5"><mixed-citation xmlns:xlink="http://www.w3.org/1999/xlink" xlink:type="simple">
          <person-group><name name-style="western"><surname>García-Garza</surname><given-names>ME</given-names></name></person-group> (<year>2009</year>) <article-title><tp:taxon-name><tp:taxon-name-part taxon-name-part-type="family">Capitellidae</tp:taxon-name-part></tp:taxon-name> Grube, 1862.</article-title> In: <person-group><name name-style="western"><surname>de León-González</surname><given-names>JA</given-names></name><name name-style="western"><surname>Bastida-Zavala</surname><given-names>JR</given-names></name><name name-style="western"><surname>Carrera-Parra</surname><given-names>LF</given-names></name><name name-style="western"><surname>García-Garza</surname><given-names>ME</given-names></name><name name-style="western"><surname>Peña-Rivera</surname><given-names>A</given-names></name><name name-style="western"><surname>Salzar-Vallejo</surname><given-names>SI</given-names></name><name name-style="western"><surname>Solis-Weiss</surname><given-names>V</given-names></name></person-group> (<role>Eds</role>) <issue-title>Poliquetos (Anelida: Polychaeta) de México y América Tropical.</issue-title> <source>Universidad Autónoma de Nuevo León, Monterrey, México</source>, <fpage>101</fpage>–<lpage>114</lpage>.</mixed-citation></ref><ref id="B6"><mixed-citation xmlns:xlink="http://www.w3.org/1999/xlink" xlink:type="simple">
          <person-group><name name-style="western"><surname>García-Garza</surname><given-names>ME</given-names></name><name name-style="western"><surname>VD</surname><given-names>Hernández-Valdez</given-names></name><name name-style="western"><surname>JA</surname><given-names>de León-González</given-names></name></person-group> (<year>2009</year>) <article-title>Generic revision of <italic><tp:taxon-name><tp:taxon-name-part taxon-name-part-type="genus">Notodasus</tp:taxon-name-part></tp:taxon-name></italic> Fauchald, 1972 (<tp:taxon-name><tp:taxon-name-part taxon-name-part-type="class">Polychaeta</tp:taxon-name-part></tp:taxon-name>: <tp:taxon-name><tp:taxon-name-part taxon-name-part-type="family">Capitellidae</tp:taxon-name-part></tp:taxon-name>) with descriptions of four new species from the coasts of Mexico.</article-title> <source>Scientia Marina</source> <volume>73</volume>(<issue>4</issue>): <fpage>809</fpage>–<lpage>823</lpage>. <ext-link xlink:type="simple" ext-link-type="doi" xlink:href="10.3989/scimar.2009.73n4809">https://doi.org/10.3989/scimar.2009.73n4809</ext-link></mixed-citation></ref><ref id="B7"><mixed-citation xmlns:xlink="http://www.w3.org/1999/xlink" xlink:type="simple">
          <person-group><name name-style="western"><surname>García-Garza</surname><given-names>ME</given-names></name><name name-style="western"><surname>JA</surname><given-names>de León-González</given-names></name></person-group> (<year>2011</year>) <article-title>Review of the <tp:taxon-name><tp:taxon-name-part taxon-name-part-type="family">Capitellidae</tp:taxon-name-part></tp:taxon-name> (<tp:taxon-name><tp:taxon-name-part taxon-name-part-type="phylum">Annelida</tp:taxon-name-part></tp:taxon-name>, <tp:taxon-name><tp:taxon-name-part taxon-name-part-type="class">Polychaeta</tp:taxon-name-part></tp:taxon-name>) from the Eastern Tropical Pacific region, with notes on selected species.</article-title> <source>Zookeys</source> <volume>151</volume>: <fpage>17</fpage>–<lpage>52</lpage>. <ext-link xlink:type="simple" ext-link-type="doi" xlink:href="10.3897/zookeys.151.1964">https://doi.org/10.3897/zookeys.151.1964</ext-link></mixed-citation></ref><ref id="B11"><mixed-citation xmlns:xlink="http://www.w3.org/1999/xlink" xlink:type="simple">
          <person-group><name name-style="western"><surname>Magalhãnes-Wagner</surname><given-names>F</given-names></name><name name-style="western"><surname>Bailey-Brock</surname><given-names>JH</given-names></name></person-group> (<year>2012</year>) <article-title><tp:taxon-name><tp:taxon-name-part taxon-name-part-type="family">Capitellidae</tp:taxon-name-part></tp:taxon-name> Grube, 1862 (<tp:taxon-name><tp:taxon-name-part taxon-name-part-type="phylum">Annelida</tp:taxon-name-part></tp:taxon-name>:<tp:taxon-name><tp:taxon-name-part taxon-name-part-type="class">Polychaeta</tp:taxon-name-part></tp:taxon-name>) from the Hawaiian Islands with description of two new species.</article-title> <source>Zootaxa</source> <volume>3581</volume>(<issue>1</issue>): <fpage>1</fpage>–<lpage>5</lpage>.</mixed-citation></ref><ref id="B9"><mixed-citation xmlns:xlink="http://www.w3.org/1999/xlink" xlink:type="simple">
          <person-group><name name-style="western"><surname>Green</surname><given-names>KD</given-names></name></person-group> (<year>2002</year>) <article-title><tp:taxon-name><tp:taxon-name-part taxon-name-part-type="family">Capitellidae</tp:taxon-name-part></tp:taxon-name> (<tp:taxon-name><tp:taxon-name-part taxon-name-part-type="class">Polychaeta</tp:taxon-name-part></tp:taxon-name>) from the Andaman Sea.</article-title> <source>Phuket Marine Biological Center Special Publication</source> <volume>24</volume>: <fpage>249</fpage>–<lpage>343</lpage>.</mixed-citation></ref><ref id="B12"><mixed-citation xmlns:xlink="http://www.w3.org/1999/xlink" xlink:type="simple">
          <person-group><name name-style="western"><surname>Mc</surname><given-names>Cammon JA</given-names></name><name name-style="western"><surname>Stull</surname><given-names>JK</given-names></name></person-group> (<year>1978</year>) <article-title>A new genus and species of <tp:taxon-name><tp:taxon-name-part taxon-name-part-type="family">Capitellidae</tp:taxon-name-part></tp:taxon-name> (<tp:taxon-name><tp:taxon-name-part taxon-name-part-type="class">Polychaeta</tp:taxon-name-part></tp:taxon-name>) from California. Bulletin.</article-title> <source>Southern California Academy of Sciences</source> <volume>77</volume>(<issue>1</issue>): <fpage>40</fpage>–<lpage>43</lpage>.</mixed-citation></ref><ref id="B3"><mixed-citation xmlns:xlink="http://www.w3.org/1999/xlink" xlink:type="simple">
          <person-group><name name-style="western"><surname>Fauchald</surname><given-names>K</given-names></name></person-group> (<year>1972</year>) <article-title>Benthic polychaetous annelids from deep water off Western Mexico and adjacent areas in the Eastern Pacific Ocean.</article-title> <source>Allan Hancock Monographs in Marine Biology</source> <volume>7</volume>: <fpage>1</fpage>–<lpage>575</lpage>.</mixed-citation></ref><ref id="B1"><mixed-citation xmlns:xlink="http://www.w3.org/1999/xlink" xlink:type="simple">
          <person-group><name name-style="western"><surname>Blake</surname><given-names>JA</given-names></name></person-group> (<year>2000</year>) <article-title>Family <tp:taxon-name><tp:taxon-name-part taxon-name-part-type="family">Capitellidae</tp:taxon-name-part></tp:taxon-name> Grube, 1862</article-title> In: <person-group><name name-style="western"><surname>Blake</surname><given-names>JA</given-names></name><name name-style="western"><surname>Hilbig</surname><given-names>B</given-names></name><name name-style="western"><surname>Scott</surname><given-names>PV</given-names></name></person-group> (<role>Eds</role>) <issue-title>Taxonomic Atlas of the Benthic Fauna of the Santa Maria Basin and the Western Santa Barbara Channel.</issue-title> <source>Volumen 7. The <tp:taxon-name><tp:taxon-name-part taxon-name-part-type="phylum">Annelida</tp:taxon-name-part></tp:taxon-name> Part 4, <tp:taxon-name><tp:taxon-name-part taxon-name-part-type="class">Polychaeta</tp:taxon-name-part></tp:taxon-name>: <tp:taxon-name><tp:taxon-name-part taxon-name-part-type="family">Flabelligeridae</tp:taxon-name-part></tp:taxon-name> to <tp:taxon-name><tp:taxon-name-part taxon-name-part-type="family">Sternaspidae</tp:taxon-name-part></tp:taxon-name>: Santa Barbara Museum of Natural History, California</source>, <fpage>47</fpage>–<lpage>96</lpage>.</mixed-citation></ref></ref-list></tp:taxon-treatment>
