# Supplementary material for: Relocation of Dodecaseta McCammon & Stull, 1978 (Annelida, Capitellidae) in Notodasus Fauchald, 1972
Source: Zookeys. 2017 Nov 21;(715):93–101. doi: 10.3897/zookeys.715.13936 (PMC5740448; doi:10.3897/zookeys.715.13936)
Supplement: XML Treatment for Notodasus oraria [file zookeys.715.13936-treatment2.xml]

<!DOCTYPE tp:taxon-treatment
  PUBLIC "-//TaxonX//DTD Taxonomic Treatment Publishing DTD v0 20100105//EN" "tax-treatment-NSO.dtd">
<tp:taxon-treatment xmlns:tp="http://www.plazi.org/taxpub"><tp:treatment-meta><kwd-group><label>Taxon classification</label><kwd><named-content xmlns:xlink="http://www.w3.org/1999/xlink" content-type="kingdom">Animalia</named-content></kwd><kwd><named-content xmlns:xlink="http://www.w3.org/1999/xlink" content-type="order">Capitellida</named-content></kwd><kwd><named-content xmlns:xlink="http://www.w3.org/1999/xlink" content-type="family">Capitellidae</named-content></kwd></kwd-group><mixed-citation publication-type="journal"><person-group><name><surname>García-Garza</surname><given-names>María E.</given-names></name><name><surname>de León-González</surname><given-names>Jesus A.</given-names></name><name><surname>Harris</surname><given-names>Leslie H.</given-names></name></person-group><article-title>Relocation of <italic><tp:taxon-name><tp:taxon-name-part taxon-name-part-type="genus" reg="Dodecaseta">Dodecaseta</tp:taxon-name-part></tp:taxon-name></italic> McCammon &amp; Stull, 1978 (<tp:taxon-name><tp:taxon-name-part taxon-name-part-type="phylum">Annelida</tp:taxon-name-part></tp:taxon-name>, <tp:taxon-name><tp:taxon-name-part taxon-name-part-type="family">Capitellidae</tp:taxon-name-part></tp:taxon-name>) in <italic><tp:taxon-name><tp:taxon-name-part taxon-name-part-type="genus" reg="Notodasus">Notodasus</tp:taxon-name-part></tp:taxon-name></italic> Fauchald, 1972</article-title><source>Zookeys</source><day>21</day><month>11</month><year>2017</year><volume>2017</volume><issue>715</issue><fpage>93</fpage><lpage>101</lpage><pub-id pub-id-type="doi">10.3897/zookeys.715.13936</pub-id></mixed-citation></tp:treatment-meta><tp:nomenclature><tp:taxon-name>
                  <tp:taxon-name-part taxon-name-part-type="genus" reg="Notodasus">Notodasus</tp:taxon-name-part>
                  <tp:taxon-name-part taxon-name-part-type="species" reg="oraria">oraria</tp:taxon-name-part>
                </tp:taxon-name><tp:taxon-authority>(McCammon &amp; Stull, 1978)</tp:taxon-authority><tp:taxon-status xmlns:xlink="http://www.w3.org/1999/xlink" xlink:type="simple">comb. n.</tp:taxon-status><xref ref-type="fig" rid="F1">Figure 1</xref><tp:nomenclature-citation-list><tp:nomenclature-citation><tp:taxon-name>
                      <tp:taxon-name-part taxon-name-part-type="genus" reg="Dodecaseta">Dodecaseta</tp:taxon-name-part> <tp:taxon-name-part taxon-name-part-type="species" reg="oraria">oraria</tp:taxon-name-part></tp:taxon-name><comment>Mc Cammon &amp; Stull, 1978: 41–43, figs 1–3.</comment></tp:nomenclature-citation><tp:nomenclature-citation><tp:taxon-name>
                      <tp:taxon-name-part taxon-name-part-type="genus" reg="Notodasus">Notodasus</tp:taxon-name-part> <tp:taxon-name-part taxon-name-part-type="species" reg="kristiani">kristiani</tp:taxon-name-part></tp:taxon-name><comment><xref ref-type="bibr" rid="B6">García-Garza et al., 2009</xref>: 809–823, figs 5A–D, 8E; <xref ref-type="bibr" rid="B7">García-Garza and de León-González 2011</xref>: 17–52; <xref ref-type="bibr" rid="B11">Magalhães and Bailey-Brock 2012</xref>: 33, figs 24a–d, 25c–d.</comment></tp:nomenclature-citation></tp:nomenclature-citation-list></tp:nomenclature><tp:treatment-sec sec-type="material" id="SECID0EXPAC"><title>Material examined.</title><p>Type material <italic><tp:taxon-name><tp:taxon-name-part taxon-name-part-type="genus" reg="Dodecaseta">Dodecaseta</tp:taxon-name-part> <tp:taxon-name-part taxon-name-part-type="species" reg="oraria">oraria</tp:taxon-name-part></tp:taxon-name></italic> Holotype (LACM-AHF POLY 1248); Paratype (LACM-AHF POLY 1250), Palos Verdes Península, California, USA, 30–180 m; <italic><tp:taxon-name><tp:taxon-name-part taxon-name-part-type="genus" reg="Notodasus">Notodasus</tp:taxon-name-part> <tp:taxon-name-part taxon-name-part-type="species" reg="kristiani">kristiani</tp:taxon-name-part></tp:taxon-name></italic> Holotype (UANL 6515), Varadero beach, Guaymas, Sonora, Mexico [<named-content xmlns:xlink="http://www.w3.org/1999/xlink" content-type="dwc:verbatimCoordinates" xlink:type="simple"><named-content content-type="geo-json" specific-use="{&#34;type&#34;:&#34;Point&#34;,&#34;coordinates&#34;:[-110.868806,27.901194]}" id="NCID0EXAAE" xlink:type="simple">27°54'04.3"N, 110°52'07.7"W</named-content></named-content>], 1 m, July 01 2005, 20 Paratypes (UANL 6517), 2 Paratypes (LACM-AHF POLY 2213), 1 Paratype (MNNH 1508), 1 Paratype (ZMH POL), Varadero beach, Guaymas, Sonora, [<named-content xmlns:xlink="http://www.w3.org/1999/xlink" content-type="dwc:verbatimCoordinates" xlink:type="simple"><named-content content-type="geo-json" specific-use="{&#34;type&#34;:&#34;Point&#34;,&#34;coordinates&#34;:[-110.868806,27.901194]}" id="NCID0E6AAE" xlink:type="simple">27°54'04.3"N, 110°52'07.7"W</named-content></named-content>], 1 m, July 01 2005, coll. J.A. de León-González (JALG) and M.E. García-Garza (MEG-G).</p></tp:treatment-sec><tp:treatment-sec sec-type="material" id="SECID0EEBAE"><title>Additional material examined.</title><p>
                  <italic><tp:taxon-name><tp:taxon-name-part taxon-name-part-type="genus" reg="Notodasus">Notodasus</tp:taxon-name-part> <tp:taxon-name-part taxon-name-part-type="species" reg="kristiani">kristiani</tp:taxon-name-part></tp:taxon-name></italic>, two specimens (ECOSUR), Municipal beach, Los Angeles Bay, Baja California, Mexico [<named-content xmlns:xlink="http://www.w3.org/1999/xlink" content-type="dwc:verbatimCoordinates" xlink:type="simple"><named-content content-type="geo-json" specific-use="{&#34;type&#34;:&#34;Point&#34;,&#34;coordinates&#34;:[-113.565889,28.942306]}" id="NCID0EYBAE" xlink:type="simple">28°56'32.3"N, 113°33'57.2"W</named-content></named-content>] 1 m, May 24 1986, coll. P. Sánchez and E. Espinosa. One specimen (UANL 6515), Estero Rancho Nuevo, Santa Marina Bay, Baja California Sur, [<named-content xmlns:xlink="http://www.w3.org/1999/xlink" content-type="dwc:verbatimCoordinates" xlink:type="simple"><named-content content-type="geo-json" specific-use="{&#34;type&#34;:&#34;Point&#34;,&#34;coordinates&#34;:[-111.418056,24.320833]}" id="NCID0EACAE" xlink:type="simple">24°19'15"N, 111°25'05"W</named-content></named-content>] 3 m, June 21 1998, coll. JALG.</p><fig id="F1" position="float" orientation="portrait"><label>Figure 1.</label><caption><p>Holotypes of <italic><tp:taxon-name><tp:taxon-name-part taxon-name-part-type="genus" reg="Dodecaseta">Dodecaseta</tp:taxon-name-part> <tp:taxon-name-part taxon-name-part-type="species" reg="oraria">oraria</tp:taxon-name-part></tp:taxon-name></italic> McCammon &amp; Stull (<bold>A–D</bold>), and <italic><tp:taxon-name><tp:taxon-name-part taxon-name-part-type="genus" reg="Notodasus">Notodasus</tp:taxon-name-part> <tp:taxon-name-part taxon-name-part-type="species" reg="kristiani">kristiani</tp:taxon-name-part></tp:taxon-name></italic> (<xref ref-type="bibr" rid="B6">García-Garza et al., 2009</xref>) (<bold>E–G</bold>). <bold>A</bold> anterior end, lateral view <bold>B</bold> chaetiger 12-16, dorsolateral view <bold>C</bold> chaetigers 36-46, ventral view <bold>D</bold> neurohook from chaetiger 88, lateral view <bold>E</bold> anterior end, lateral view <bold>F</bold> chaetigers 9-17, dorsal view <bold>G</bold> chaetigers 19-27. Methyl green stain <bold>A–C, E–G</bold>. Scale bars: <bold>A, B, C, E, F, G</bold> = 1 mm, <bold>D</bold> = 15µm.</p></caption><graphic xmlns:xlink="http://www.w3.org/1999/xlink" xlink:href="zookeys-715-093-g001.jpg" position="float" orientation="portrait" xlink:type="simple" id="oo_169628.jpg"/></fig></tp:treatment-sec><tp:treatment-sec sec-type="redescription" id="SECID0EEEAE"><title>Redescription.</title><p>Holotype of <italic><tp:taxon-name><tp:taxon-name-part taxon-name-part-type="genus" reg="Dodecaseta">D.</tp:taxon-name-part> <tp:taxon-name-part taxon-name-part-type="species" reg="oraria">oraria</tp:taxon-name-part></tp:taxon-name></italic> incomplete with 89 segments, 12 mm long, 0.8 mm wide in abdomen. Color in alcohol white-translucent. Prostomium conical with palpode. Eyespots not seen. Peristomium to the eighth thoracic chaetiger tessellated, remaining segments smooth. Thorax with 11 chaetigers, with bilimbate capillaries in both rami, first chaetiger biramous, transition between thorax and abdominal segments marked by abrupt shorting of abdominal segments. (Fig. <xref ref-type="fig" rid="F1">1A</xref>). Thoracic and abdominal segments biannulate. Notopodia lateral in first thoracic segments, in subsequent segments located dorsally. Lateral organs, between notopodia and neuropodia throughout body, those of thoracic region closer to notopodium; thoracic lateral organs larger than abdominals. Genital pores not seen. Notopodial lobes of abdominal chaetigers 3–7 fused dorsally (Fig. <xref ref-type="fig" rid="F1">1B, F</xref>), each line of hooded hooks completely separated, with around 18–20 hooks per fascicle. Neuropodial lobes project to dorsal region and separate ventrally, with chaetal fascicles with about 77–80 hooded hooks (Fig. <xref ref-type="fig" rid="F1">1A, C</xref>). Notopodial and neuropodial abdominal hooded hooks similar along body, with long anterior shaft, bulbous node, indistinct constriction, developed shoulder, short hood, posterior shaft longer than anterior one. Four rows of teeth above triangular main fang, basal row with five teeth, middle basal row with seven, middle apical row with nine and distal row with two teeth (Fig. <xref ref-type="fig" rid="F1">1D</xref>). Branchiae emerge from a ventral pore. Pygidium not seen.</p><p>Methyl green staining pattern. Peristomium and first 6 segments without staining apparently, post-chaetal part of segment 7, segments 8 to 10 and pre-chaetal part of segment 11 moderately stained, and segments 12 and 13 dark green (Fig. <xref ref-type="fig" rid="F1">1A, E</xref>).</p></tp:treatment-sec><tp:treatment-sec sec-type="habitat" id="SECID0ELFAE"><title>Habitat.</title><p>Mud with high content of organic matter (Varadero beach), in soft sediments retained into Nastier boxes (Santa Marina bay), and mud pockets between <italic><tp:taxon-name><tp:taxon-name-part taxon-name-part-type="genus" reg="Mytilus">Mytilus</tp:taxon-name-part> <tp:taxon-name-part taxon-name-part-type="species" reg="edulis">edulis</tp:taxon-name-part></tp:taxon-name></italic> beds (Los Angeles Bay, Municipal beach).</p></tp:treatment-sec><tp:treatment-sec sec-type="distribution" id="SECID0E3FAE"><title>Distribution.</title><p>USA: Southern California Bight, Waianae outfall and Mamala Bay, Sand Island outfall, Hawaii; Mexico: Gulf of California and western coast of Baja California.</p></tp:treatment-sec><tp:treatment-sec sec-type="remarks" id="SECID0EBGAE"><title>Remarks.</title><p>Type material of <italic><tp:taxon-name><tp:taxon-name-part taxon-name-part-type="genus" reg="Dodecaseta">Dodecaseta</tp:taxon-name-part> <tp:taxon-name-part taxon-name-part-type="species" reg="oraria">oraria</tp:taxon-name-part></tp:taxon-name></italic> was examined and compared with type material of <italic><tp:taxon-name><tp:taxon-name-part taxon-name-part-type="genus" reg="Notodasus">Notodasus</tp:taxon-name-part> <tp:taxon-name-part taxon-name-part-type="species" reg="kristiani">kristiani</tp:taxon-name-part></tp:taxon-name></italic>, and we found similar morphological characters in both species: lateral notopodia in the first thoracic segments, in subsequent segments located dorsally; abdominal notopodial lobes fused dorsally (Fig. <xref ref-type="fig" rid="F1">1B, F</xref>); neuropodial lobes expanded to the dorsal side (Fig. <xref ref-type="fig" rid="F1">1A–B, E–F</xref>) and separated ventrally (Fig. <xref ref-type="fig" rid="F1">1C, G</xref>).</p><p>Based on examining type material of both species, we conclude that the specimens identified as <italic><tp:taxon-name><tp:taxon-name-part taxon-name-part-type="genus" reg="Dodecaseta">D.</tp:taxon-name-part> <tp:taxon-name-part taxon-name-part-type="species" reg="oraria">oraria</tp:taxon-name-part></tp:taxon-name></italic> were juveniles exhibiting variation in chaetal counts, leading to a mis-identification. We conclude therefore, that <italic><tp:taxon-name><tp:taxon-name-part taxon-name-part-type="genus" reg="Dodecaseta">Dodecaseta</tp:taxon-name-part> <tp:taxon-name-part taxon-name-part-type="species" reg="oraria">oraria</tp:taxon-name-part></tp:taxon-name></italic> is a junior synonym of <italic><tp:taxon-name><tp:taxon-name-part taxon-name-part-type="genus" reg="Notodasus">Notodasus</tp:taxon-name-part> <tp:taxon-name-part taxon-name-part-type="species" reg="kristiani">kristiani</tp:taxon-name-part></tp:taxon-name></italic>.</p></tp:treatment-sec><ref-list><ref id="B6"><mixed-citation xmlns:xlink="http://www.w3.org/1999/xlink" xlink:type="simple">
          <person-group><name name-style="western"><surname>García-Garza</surname><given-names>ME</given-names></name><name name-style="western"><surname>VD</surname><given-names>Hernández-Valdez</given-names></name><name name-style="western"><surname>JA</surname><given-names>de León-González</given-names></name></person-group> (<year>2009</year>) <article-title>Generic revision of <italic><tp:taxon-name><tp:taxon-name-part taxon-name-part-type="genus">Notodasus</tp:taxon-name-part></tp:taxon-name></italic> Fauchald, 1972 (<tp:taxon-name><tp:taxon-name-part taxon-name-part-type="class">Polychaeta</tp:taxon-name-part></tp:taxon-name>: <tp:taxon-name><tp:taxon-name-part taxon-name-part-type="family">Capitellidae</tp:taxon-name-part></tp:taxon-name>) with descriptions of four new species from the coasts of Mexico.</article-title> <source>Scientia Marina</source> <volume>73</volume>(<issue>4</issue>): <fpage>809</fpage>–<lpage>823</lpage>. <ext-link xlink:type="simple" ext-link-type="doi" xlink:href="10.3989/scimar.2009.73n4809">https://doi.org/10.3989/scimar.2009.73n4809</ext-link></mixed-citation></ref><ref id="B7"><mixed-citation xmlns:xlink="http://www.w3.org/1999/xlink" xlink:type="simple">
          <person-group><name name-style="western"><surname>García-Garza</surname><given-names>ME</given-names></name><name name-style="western"><surname>JA</surname><given-names>de León-González</given-names></name></person-group> (<year>2011</year>) <article-title>Review of the <tp:taxon-name><tp:taxon-name-part taxon-name-part-type="family">Capitellidae</tp:taxon-name-part></tp:taxon-name> (<tp:taxon-name><tp:taxon-name-part taxon-name-part-type="phylum">Annelida</tp:taxon-name-part></tp:taxon-name>, <tp:taxon-name><tp:taxon-name-part taxon-name-part-type="class">Polychaeta</tp:taxon-name-part></tp:taxon-name>) from the Eastern Tropical Pacific region, with notes on selected species.</article-title> <source>Zookeys</source> <volume>151</volume>: <fpage>17</fpage>–<lpage>52</lpage>. <ext-link xlink:type="simple" ext-link-type="doi" xlink:href="10.3897/zookeys.151.1964">https://doi.org/10.3897/zookeys.151.1964</ext-link></mixed-citation></ref><ref id="B11"><mixed-citation xmlns:xlink="http://www.w3.org/1999/xlink" xlink:type="simple">
          <person-group><name name-style="western"><surname>Magalhãnes-Wagner</surname><given-names>F</given-names></name><name name-style="western"><surname>Bailey-Brock</surname><given-names>JH</given-names></name></person-group> (<year>2012</year>) <article-title><tp:taxon-name><tp:taxon-name-part taxon-name-part-type="family">Capitellidae</tp:taxon-name-part></tp:taxon-name> Grube, 1862 (<tp:taxon-name><tp:taxon-name-part taxon-name-part-type="phylum">Annelida</tp:taxon-name-part></tp:taxon-name>:<tp:taxon-name><tp:taxon-name-part taxon-name-part-type="class">Polychaeta</tp:taxon-name-part></tp:taxon-name>) from the Hawaiian Islands with description of two new species.</article-title> <source>Zootaxa</source> <volume>3581</volume>(<issue>1</issue>): <fpage>1</fpage>–<lpage>5</lpage>.</mixed-citation></ref></ref-list></tp:taxon-treatment>
