# Supplementary material for: Relocation of Dodecaseta McCammon & Stull, 1978 (Annelida, Capitellidae) in Notodasus Fauchald, 1972
Source: Zookeys. 2017 Nov 21;(715):93–101. doi: 10.3897/zookeys.715.13936 (PMC5740448; doi:10.3897/zookeys.715.13936)
Supplement: XML Treatment for Notodasus fauchaldi [file zookeys.715.13936-treatment3.xml]

<!DOCTYPE tp:taxon-treatment
  PUBLIC "-//TaxonX//DTD Taxonomic Treatment Publishing DTD v0 20100105//EN" "tax-treatment-NSO.dtd">
<tp:taxon-treatment xmlns:tp="http://www.plazi.org/taxpub"><tp:treatment-meta><kwd-group><label>Taxon classification</label><kwd><named-content xmlns:xlink="http://www.w3.org/1999/xlink" content-type="kingdom">Animalia</named-content></kwd><kwd><named-content xmlns:xlink="http://www.w3.org/1999/xlink" content-type="order">Capitellida</named-content></kwd><kwd><named-content xmlns:xlink="http://www.w3.org/1999/xlink" content-type="family">Capitellidae</named-content></kwd></kwd-group><mixed-citation publication-type="journal"><person-group><name><surname>García-Garza</surname><given-names>María E.</given-names></name><name><surname>de León-González</surname><given-names>Jesus A.</given-names></name><name><surname>Harris</surname><given-names>Leslie H.</given-names></name></person-group><article-title>Relocation of <italic><tp:taxon-name><tp:taxon-name-part taxon-name-part-type="genus" reg="Dodecaseta">Dodecaseta</tp:taxon-name-part></tp:taxon-name></italic> McCammon &amp; Stull, 1978 (<tp:taxon-name><tp:taxon-name-part taxon-name-part-type="phylum">Annelida</tp:taxon-name-part></tp:taxon-name>, <tp:taxon-name><tp:taxon-name-part taxon-name-part-type="family">Capitellidae</tp:taxon-name-part></tp:taxon-name>) in <italic><tp:taxon-name><tp:taxon-name-part taxon-name-part-type="genus" reg="Notodasus">Notodasus</tp:taxon-name-part></tp:taxon-name></italic> Fauchald, 1972</article-title><source>Zookeys</source><day>21</day><month>11</month><year>2017</year><volume>2017</volume><issue>715</issue><fpage>93</fpage><lpage>101</lpage><pub-id pub-id-type="doi">10.3897/zookeys.715.13936</pub-id></mixed-citation></tp:treatment-meta><tp:nomenclature><tp:taxon-name>
                  <tp:taxon-name-part taxon-name-part-type="genus" reg="Notodasus">Notodasus</tp:taxon-name-part>
                  <tp:taxon-name-part taxon-name-part-type="species" reg="fauchaldi">fauchaldi</tp:taxon-name-part>
                </tp:taxon-name><tp:taxon-authority>(Green, 2002)</tp:taxon-authority><tp:taxon-status xmlns:xlink="http://www.w3.org/1999/xlink" xlink:type="simple">comb. n.</tp:taxon-status><xref ref-type="fig" rid="F2">Figure 2</xref><tp:nomenclature-citation-list><tp:nomenclature-citation><tp:taxon-name>
                      <tp:taxon-name-part taxon-name-part-type="genus" reg="Dodecaseta">Dodecaseta</tp:taxon-name-part> <tp:taxon-name-part taxon-name-part-type="species" reg="fauchaldi">fauchaldi</tp:taxon-name-part></tp:taxon-name><comment>Green, 2002: 312-313, fig. 23A–I.</comment></tp:nomenclature-citation></tp:nomenclature-citation-list></tp:nomenclature><tp:treatment-sec sec-type="material" id="SECID0EDKAE"><title>Material examined.</title><p>Type material. <italic><tp:taxon-name><tp:taxon-name-part taxon-name-part-type="genus" reg="Dodecaseta">Dodecaseta</tp:taxon-name-part> <tp:taxon-name-part taxon-name-part-type="species" reg="fauchaldi">fauchaldi</tp:taxon-name-part></tp:taxon-name></italic> Paratype (LACM AHF POLY 2100) St. E-20 m/BC, North Pacific Ocean, Andaman Sea, Thailand, [<named-content xmlns:xlink="http://www.w3.org/1999/xlink" content-type="dwc:verbatimCoordinates" xlink:type="simple"><named-content content-type="geo-json" specific-use="{&#34;type&#34;:&#34;Point&#34;,&#34;coordinates&#34;:[98.200000,8.500000]}" id="NCID0EXKAE" xlink:type="simple">8°30'N, 98°12'E</named-content></named-content>] 21 m, 22 April 1996, muddy sand, coll. S. Bussarawit, Charatsee Aungtonya.</p><fig id="F2" position="float" orientation="portrait"><label>Figure 2.</label><caption><p>Paratype of <italic><tp:taxon-name><tp:taxon-name-part taxon-name-part-type="genus" reg="Dodecaseta">Dodecaseta</tp:taxon-name-part> <tp:taxon-name-part taxon-name-part-type="species" reg="fauchaldi">fauchaldi</tp:taxon-name-part></tp:taxon-name></italic> (Green, 2002). <bold>A</bold> anterior end, dorsal view <bold>B</bold> chaetigers 12-19, dorsal view <bold>C</bold> chaetigers 21-26, ventral view <bold>D</bold> neurohook of chaetiger 40, lateral view. Methyl green stain <bold>A</bold>. Scale bars: <bold>A–C</bold> = 1mm, <bold>D</bold> = 15 µm.</p></caption><graphic xmlns:xlink="http://www.w3.org/1999/xlink" xlink:href="zookeys-715-093-g002.jpg" position="float" orientation="portrait" xlink:type="simple" id="oo_169629.jpg"/></fig></tp:treatment-sec><tp:treatment-sec sec-type="redescription" id="SECID0ECMAE"><title>Redescription.</title><p>Paratype incomplete (lacking posterior end) with 44 segments, 19 mm long, 0.71 mm wide in abdomen. Color in alcohol light brown. Prostomium conical with palpode, eyespots present. Peristomium to seventh thoracic chaetiger with epithelium longitudinally striated, remaining segments smooth. Thorax with 11 chaetigers, with bilimbate capillaries in both rami first chaetiger biramous. Transition between thorax and abdomen marked by a slight reduction in the size of the first two abdominal segments (Fig. <xref ref-type="fig" rid="F2">2B</xref>). Thoracic and abdominal segments biannulated, notopodia lateral in first thoracic segments, in subsequent segments located dorsally (Fig. <xref ref-type="fig" rid="F2">2A</xref>). Lateral organs between notopodia and neuropodia throughout body, those of thoracic region closer to notopodium. In segments 12 and 13 the lateral organs protrude, just as abdominal ones. Genital pores not seen. Abdominal chaetigers 1-9 with notopodial lobes fused dorsally (Fig. <xref ref-type="fig" rid="F2">2B</xref>), each line of hooded hooks completely separated, with around 13 hooks per fascicle. Neuropodial lobes projected to dorsal region and separate ventrally (Fig. <xref ref-type="fig" rid="F2">2C</xref>), chaetal fascicles with 81 hooded hooks. Notopodial and neuropodial abdominal hooded hooks similar throughout, with long anterior shaft, bulbous node, indistinct constriction, developed shoulder, short hood, posterior shaft longer than anterior one, four rows of teeth above triangular main fang (Fig. <xref ref-type="fig" rid="F2">2D</xref>). Pygidium not examined.</p><p>Methyl green staining pattern. Peristomium and first seven chaetigers with light green, chaetiger 9–11 with moderate green, chaetiger 12th and pre-chaetal part of the 13th dark green (Fig. <xref ref-type="fig" rid="F2">2A</xref>). Abdominal chaetiger with two longitudinal bands stained with an intense green, disrupted by neuropodial lobes and lateral organs (Fig. <xref ref-type="fig" rid="F2">2B</xref>); with a longitudinal ventral line stained with a moderate green along the body (Fig. <xref ref-type="fig" rid="F2">2C</xref>).</p></tp:treatment-sec><tp:treatment-sec sec-type="habitat" id="SECID0EKNAE"><title>Habitat.</title><p>Sediment characterized as sandy mud, muddy sand and sand with shell fragments, 21 to 55 m.</p></tp:treatment-sec><tp:treatment-sec sec-type="distribution" id="SECID0EPNAE"><title>Distribution.</title><p>Only known for the type locality, Andaman Sea, Thailand.</p></tp:treatment-sec><tp:treatment-sec sec-type="remarks" id="SECID0EUNAE"><title>Remarks.</title><p>In the description of <italic><tp:taxon-name><tp:taxon-name-part taxon-name-part-type="genus" reg="Dodecaseta">D.</tp:taxon-name-part> <tp:taxon-name-part taxon-name-part-type="species" reg="fauchaldi">fauchaldi</tp:taxon-name-part></tp:taxon-name></italic>, <xref ref-type="bibr" rid="B9">Green (2002)</xref> mentioned that the species had a tessellated epithelium up to chaetiger 4 or 5, hooded hooks with three lines of small teeth over the principal fang, and the ventral abdominal segments did not stain with methyl green. However the paratype reviewed has tessellated epithelium from the peristomium to segment 7, hooded hooks with four lines of small teeth over the principal fang, and methyl green staining revealed a longitudinal abdominal line with moderate green along ventral body. It is worth mention that in Green´s description, the legend of figure 23 B, F and G has a mistake, in figure B chaetiger 9-14, must actually be 11–16: in figure F chaetiger 10–15, must actually be 12–17, and in figure G chaetiger 10–14, must be 12–16.</p><!--PageBreak--></tp:treatment-sec><ref-list><ref id="B9"><mixed-citation xmlns:xlink="http://www.w3.org/1999/xlink" xlink:type="simple">
          <person-group><name name-style="western"><surname>Green</surname><given-names>KD</given-names></name></person-group> (<year>2002</year>) <article-title><tp:taxon-name><tp:taxon-name-part taxon-name-part-type="family">Capitellidae</tp:taxon-name-part></tp:taxon-name> (<tp:taxon-name><tp:taxon-name-part taxon-name-part-type="class">Polychaeta</tp:taxon-name-part></tp:taxon-name>) from the Andaman Sea.</article-title> <source>Phuket Marine Biological Center Special Publication</source> <volume>24</volume>: <fpage>249</fpage>–<lpage>343</lpage>.</mixed-citation></ref></ref-list></tp:taxon-treatment>
