# Supplementary material for: Relocation of Dodecaseta McCammon & Stull, 1978 (Annelida, Capitellidae) in Notodasus Fauchald, 1972
Source: Zookeys. 2017 Nov 21;(715):93–101. doi: 10.3897/zookeys.715.13936 (PMC5740448; doi:10.3897/zookeys.715.13936)
Supplement: XML Treatment for Notodasus eibyejacobseni [file zookeys.715.13936-treatment4.xml]

<!DOCTYPE tp:taxon-treatment
  PUBLIC "-//TaxonX//DTD Taxonomic Treatment Publishing DTD v0 20100105//EN" "tax-treatment-NSO.dtd">
<tp:taxon-treatment xmlns:tp="http://www.plazi.org/taxpub"><tp:treatment-meta><kwd-group><label>Taxon classification</label><kwd><named-content xmlns:xlink="http://www.w3.org/1999/xlink" content-type="kingdom">Animalia</named-content></kwd><kwd><named-content xmlns:xlink="http://www.w3.org/1999/xlink" content-type="order">Capitellida</named-content></kwd><kwd><named-content xmlns:xlink="http://www.w3.org/1999/xlink" content-type="family">Capitellidae</named-content></kwd></kwd-group><mixed-citation publication-type="journal"><person-group><name><surname>García-Garza</surname><given-names>María E.</given-names></name><name><surname>de León-González</surname><given-names>Jesus A.</given-names></name><name><surname>Harris</surname><given-names>Leslie H.</given-names></name></person-group><article-title>Relocation of <italic><tp:taxon-name><tp:taxon-name-part taxon-name-part-type="genus" reg="Dodecaseta">Dodecaseta</tp:taxon-name-part></tp:taxon-name></italic> McCammon &amp; Stull, 1978 (<tp:taxon-name><tp:taxon-name-part taxon-name-part-type="phylum">Annelida</tp:taxon-name-part></tp:taxon-name>, <tp:taxon-name><tp:taxon-name-part taxon-name-part-type="family">Capitellidae</tp:taxon-name-part></tp:taxon-name>) in <italic><tp:taxon-name><tp:taxon-name-part taxon-name-part-type="genus" reg="Notodasus">Notodasus</tp:taxon-name-part></tp:taxon-name></italic> Fauchald, 1972</article-title><source>Zookeys</source><day>21</day><month>11</month><year>2017</year><volume>2017</volume><issue>715</issue><fpage>93</fpage><lpage>101</lpage><pub-id pub-id-type="doi">10.3897/zookeys.715.13936</pub-id></mixed-citation></tp:treatment-meta><tp:nomenclature><tp:taxon-name>
                  <tp:taxon-name-part taxon-name-part-type="genus" reg="Notodasus">Notodasus</tp:taxon-name-part>
                  <tp:taxon-name-part taxon-name-part-type="species" reg="eibyejacobseni">eibyejacobseni</tp:taxon-name-part>
                </tp:taxon-name><tp:taxon-authority>(Green, 2002)</tp:taxon-authority><tp:taxon-status xmlns:xlink="http://www.w3.org/1999/xlink" xlink:type="simple">comb. n.</tp:taxon-status><tp:nomenclature-citation-list><tp:nomenclature-citation><tp:taxon-name>
                      <tp:taxon-name-part taxon-name-part-type="genus" reg="Dodecaseta">Dodecaseta</tp:taxon-name-part> <tp:taxon-name-part taxon-name-part-type="species" reg="eibyejacobseni">eibyejacobseni</tp:taxon-name-part></tp:taxon-name><comment>Green, 2002: 249-343, fig. 24A–G</comment></tp:nomenclature-citation></tp:nomenclature-citation-list></tp:nomenclature><tp:treatment-sec sec-type="remarks" id="SECID0E2PAE"><title>Remarks.</title><p>The type material of <italic><tp:taxon-name><tp:taxon-name-part taxon-name-part-type="genus" reg="Dodecaseta">Dodecaseta</tp:taxon-name-part> <tp:taxon-name-part taxon-name-part-type="species" reg="eibyejacobseni">eibyejacobseni</tp:taxon-name-part></tp:taxon-name></italic> could not be review because it could not be located in the Phuket Marine Biological Center (Aungtonya, per. comm.). However, the original description of <xref ref-type="bibr" rid="B9">Green (2002)</xref> and the figure 24 A–G, provides evidence of morphological characters that are present in the genus <italic><tp:taxon-name><tp:taxon-name-part taxon-name-part-type="genus" reg="Notodasus">Notodasus</tp:taxon-name-part></tp:taxon-name></italic>. Thus, we considered that this species needs be reassigned to the genus <italic><tp:taxon-name><tp:taxon-name-part taxon-name-part-type="genus" reg="Notodasus">Notodasus</tp:taxon-name-part></tp:taxon-name></italic>.</p><p>
                  <xref ref-type="bibr" rid="B9">Green (2002)</xref> states that she compared specimens of <italic><tp:taxon-name><tp:taxon-name-part taxon-name-part-type="genus" reg="Notodasus">N.</tp:taxon-name-part> <tp:taxon-name-part taxon-name-part-type="species" reg="eibyejacobseni">eibyejacobseni</tp:taxon-name-part></tp:taxon-name></italic> with specimens identified by <xref ref-type="bibr" rid="B10">Hartman (1947)</xref> as <italic><tp:taxon-name><tp:taxon-name-part taxon-name-part-type="genus" reg="Dasybranchus">Dasybranchus</tp:taxon-name-part> <tp:taxon-name-part taxon-name-part-type="species" reg="lumbricoides">lumbricoides</tp:taxon-name-part></tp:taxon-name></italic> Grube, 1878 (LACM-AHF n 2222,1451-42, n2170, 14913-F2676), from intertidal areas of southern California, lower California and other parts of western Mexico. Green found similarities between Hartman´s specimens and her own specimens from the BIOSHELF material. However, <!--PageBreak-->as <italic><tp:taxon-name><tp:taxon-name-part taxon-name-part-type="genus" reg="Dasybranchus">D.</tp:taxon-name-part> <tp:taxon-name-part taxon-name-part-type="species" reg="lumbricoides">lumbricoides</tp:taxon-name-part></tp:taxon-name></italic> was originally described from Pandanon Island (Philippines) there is a possibility that specimens from Thailand by Green and those from California and Mexico by Hartman do not belong to the same species as demonstrated below.</p><p>We reviewed some lots collected in California and identified by Olga Hartman and Kristian Fauchald as <italic><tp:taxon-name><tp:taxon-name-part taxon-name-part-type="genus" reg="Dasybranchus">D.</tp:taxon-name-part> <tp:taxon-name-part taxon-name-part-type="species" reg="lumbricoides">lumbricoides</tp:taxon-name-part></tp:taxon-name></italic>: LACM AHF POLY-N-1450-42, N1451-42; LACM AHF POLY-N 2221; LACM AHF POLY-N 1284/14884-F2637 and LACM AHF POLY-N 14905/F2663 (by O. Hartman), and LACM AHF POLY- N-1746 (by K. Fauchald). Specimens of the first four lots, all correspond to <italic><tp:taxon-name><tp:taxon-name-part taxon-name-part-type="genus" reg="Notodasus">Notodasus</tp:taxon-name-part> <tp:taxon-name-part taxon-name-part-type="species" reg="harrisae">harrisae</tp:taxon-name-part></tp:taxon-name></italic> <xref ref-type="bibr" rid="B6">García-Garza et al., 2009</xref>; specimen LACM AHF POLY-N 1284/14884-F2637 correspond to <italic><tp:taxon-name><tp:taxon-name-part taxon-name-part-type="genus" reg="Notodasus">Notodasus</tp:taxon-name-part> <tp:taxon-name-part taxon-name-part-type="species" reg="oraria">oraria</tp:taxon-name-part></tp:taxon-name></italic> new combination; and specimen LACM AHF POLY-N 14905/F2663 correspond to <italic><tp:taxon-name><tp:taxon-name-part taxon-name-part-type="genus" reg="Dasybranchus">Dasybranchus</tp:taxon-name-part> <tp:taxon-name-part taxon-name-part-type="species" reg="platyceps">platyceps</tp:taxon-name-part></tp:taxon-name></italic> Hartman, 1947.</p><p>
                  <xref ref-type="bibr" rid="B2">Ewing (1984)</xref> reported <italic><tp:taxon-name><tp:taxon-name-part taxon-name-part-type="genus" reg="Dasybranchus">D.</tp:taxon-name-part> <tp:taxon-name-part taxon-name-part-type="species" reg="lumbricoides">lumbricoides</tp:taxon-name-part></tp:taxon-name></italic> from the northern Gulf of Mexico, Florida however, based on his description, these specimens belong in the genus <italic><tp:taxon-name><tp:taxon-name-part taxon-name-part-type="genus" reg="Notodasus">Notodasus</tp:taxon-name-part></tp:taxon-name></italic> but we do not have access to specimens in order to corroborate our observations.</p></tp:treatment-sec><ref-list><ref id="B9"><mixed-citation xmlns:xlink="http://www.w3.org/1999/xlink" xlink:type="simple">
          <person-group><name name-style="western"><surname>Green</surname><given-names>KD</given-names></name></person-group> (<year>2002</year>) <article-title><tp:taxon-name><tp:taxon-name-part taxon-name-part-type="family">Capitellidae</tp:taxon-name-part></tp:taxon-name> (<tp:taxon-name><tp:taxon-name-part taxon-name-part-type="class">Polychaeta</tp:taxon-name-part></tp:taxon-name>) from the Andaman Sea.</article-title> <source>Phuket Marine Biological Center Special Publication</source> <volume>24</volume>: <fpage>249</fpage>–<lpage>343</lpage>.</mixed-citation></ref><ref id="B10"><mixed-citation xmlns:xlink="http://www.w3.org/1999/xlink" xlink:type="simple">
          <person-group><name name-style="western"><surname>Hartman</surname><given-names>O</given-names></name></person-group> (<year>1947</year>) <article-title>Polychaetous annelids. Part VII. <tp:taxon-name><tp:taxon-name-part taxon-name-part-type="family">Capitellidae</tp:taxon-name-part></tp:taxon-name>.</article-title> <source>Allan Hancock Pacific Expeditions</source> <volume>10</volume>(<issue>4-5</issue>): <fpage>391</fpage>–<lpage>481</lpage>.</mixed-citation></ref><ref id="B6"><mixed-citation xmlns:xlink="http://www.w3.org/1999/xlink" xlink:type="simple">
          <person-group><name name-style="western"><surname>García-Garza</surname><given-names>ME</given-names></name><name name-style="western"><surname>VD</surname><given-names>Hernández-Valdez</given-names></name><name name-style="western"><surname>JA</surname><given-names>de León-González</given-names></name></person-group> (<year>2009</year>) <article-title>Generic revision of <italic><tp:taxon-name><tp:taxon-name-part taxon-name-part-type="genus">Notodasus</tp:taxon-name-part></tp:taxon-name></italic> Fauchald, 1972 (<tp:taxon-name><tp:taxon-name-part taxon-name-part-type="class">Polychaeta</tp:taxon-name-part></tp:taxon-name>: <tp:taxon-name><tp:taxon-name-part taxon-name-part-type="family">Capitellidae</tp:taxon-name-part></tp:taxon-name>) with descriptions of four new species from the coasts of Mexico.</article-title> <source>Scientia Marina</source> <volume>73</volume>(<issue>4</issue>): <fpage>809</fpage>–<lpage>823</lpage>. <ext-link xlink:type="simple" ext-link-type="doi" xlink:href="10.3989/scimar.2009.73n4809">https://doi.org/10.3989/scimar.2009.73n4809</ext-link></mixed-citation></ref><ref id="B2"><mixed-citation xmlns:xlink="http://www.w3.org/1999/xlink" xlink:type="simple">
          <person-group><name name-style="western"><surname>Ewing</surname><given-names>RM</given-names></name></person-group> (<year>1984</year>) Family <tp:taxon-name><tp:taxon-name-part taxon-name-part-type="family">Capitellidae</tp:taxon-name-part></tp:taxon-name> Grube, 1862. In: Uebelacker JM, Johnson PG (Eds) Taxonomic guide to the polychaetes of the northern Gulf of Mexico Vol. II. Barry A. Vittor &amp; Associates, Inc., Mobile, Alabama, 14.1–14.47.</mixed-citation></ref></ref-list></tp:taxon-treatment>
